# Supplementary material for: Prediction of Oscillations in Glycolysis in Ethanol-Consuming Erythrocyte-Bioreactors
Source: Int J Mol Sci. 2023 Jun 14;24(12):10124. doi: 10.3390/ijms241210124 (PMC10298891; doi:10.3390/ijms241210124)
Supplement: Supplementary file 1 [file ijms-24-10124-s001.zip]

Archive with 18 entries (18 files):
- Alc_article/Alc_getoscch.txt
- Alc_article/Alc_getsstate_act.txt
- Alc_article/Alc_getsstate_eth.txt
- Alc_article/Alc_sstateV_a.txt
- Alc_article/Alc_system.txt
- Alc_article/Alc_Vtime.txt
- Alc_article/eseek2.txt
- Alc_article/Fig2script.txt
- Alc_article/Fig3script.txt
- Alc_article/Fig4script.txt
- Alc_article/Fig5script.txt
- Alc_article/Fig6script.txt
- Alc_article/Fig7script.txt
- Alc_article/Fig8script.txt
- Alc_article/GlyAlc_getV.txt
- Alc_article/Readme.txt
- Alc_article/rhsGlyAlc_transp_a.txt
- Alc_article/solveGlyAlc_transp_a.txt
