# Supplementary material for: Prediction of Oscillations in Glycolysis in Ethanol-Consuming Erythrocyte-Bioreactors
Source: Int J Mol Sci. 2023 Jun 14;24(12):10124. doi: 10.3390/ijms241210124 (PMC10298891; doi:10.3390/ijms241210124)
Supplement: Supplementary file 1 [file ijms-24-10124-s001.zip › Alc_article/Alc_getoscch.txt]

%A function for calculation of amplitude and period of metabolic
%concentrations oscillations
function [agrid,T,A] = Alc_getoscch(tt,adiap,pyrext)

agrid = ((adiap(1):0.2:adiap(2))')/60;
N = numel(agrid);
T = NaN(N,1);
A = NaN(N,1);

for i = 1:N
    [t,y] = solveGlyAlc_transp_a(tt,agrid(i),agrid(i),pyrext,[10; 0; 1]);
    k = find(t>max(t)/2);
    k = k(1);
    A(i) = max(y(k:end,3))-min(y(k:end,3));
    [TMin,~,~,~] = eseek2(y(:,3), 2e-3);
    T(i) = t(TMin(end-1))-t(TMin(end-2));
    
end
