# Supplementary material for: Prediction of Oscillations in Glycolysis in Ethanol-Consuming Erythrocyte-Bioreactors
Source: Int J Mol Sci. 2023 Jun 14;24(12):10124. doi: 10.3390/ijms241210124 (PMC10298891; doi:10.3390/ijms241210124)
Supplement: Supplementary file 1 [file ijms-24-10124-s001.zip › Alc_article/Alc_getsstate_eth.txt]

%A function for calculation of the steady-state metabolic concentrations at
%different ethanol concentrations
function S = Alc_getsstate_eth(ethgrid)

Na = numel(ethgrid);
S = NaN(15,Na);
x0 = [0.0737080463686575,0.0241470650961762,0.0353176315695710,...
    0.0685638929480623,0.0308294292082374,0.000185388132032950,...
    1.13238090017732,0.0106691932419123,0.00240856258567106,...
    0.0100766808012593,0.0285472296245670,1.63615377455367,...
    0.0437182302639007,3.17814864742904,0.000852314180252113];
x0 = fsolve(@(x) Alc_system(x,0,0.07,10),x0);

for i = 1:Na
    S(:,i) = fsolve(@(x) Alc_system(x,2/3,0.07,ethgrid(i)),x0);
    x0 = S(:,i);
end
