# Supplementary material for: Prediction of Oscillations in Glycolysis in Ethanol-Consuming Erythrocyte-Bioreactors
Source: Int J Mol Sci. 2023 Jun 14;24(12):10124. doi: 10.3390/ijms241210124 (PMC10298891; doi:10.3390/ijms241210124)
Supplement: Supplementary file 1 [file ijms-24-10124-s001.zip › Alc_article/Alc_sstateV_a.txt]

%A function for calculation of steady state metabolic reaction rates at
%different ethanol-consuming enzymes activities and ethanol concentrations
function V = Alc_sstateV_a(agrid,S,ethgrid)

Na = size(S,2);

if nargin<3
    ETH = 10*ones(1,Na);
else
    ETH = ethgrid';
end

y = [S(1:14,:); ETH; S(15,:)];
pyrext = 0.07;
V = NaN(size(y));

for i = 1:Na
    p = GlyAlc_getV(0,y(:,i),agrid(i),pyrext);
    V(:,i) = p(1:16);
end
