# Supplementary material for: Prediction of Oscillations in Glycolysis in Ethanol-Consuming Erythrocyte-Bioreactors
Source: Int J Mol Sci. 2023 Jun 14;24(12):10124. doi: 10.3390/ijms241210124 (PMC10298891; doi:10.3390/ijms241210124)
Supplement: Supplementary file 1 [file ijms-24-10124-s001.zip › Alc_article/Alc_Vtime.txt]

%A function for calculation of metabolic reaction rates time dependence
function V = Alc_Vtime(y,acoef,pyrext)

Nt = size(y,1);
V = NaN(Nt,17);

for i = 1:Nt
    s=GlyAlc_getV(1,y(i,:),acoef,pyrext);
    V(i,:) = s';
end
