# Supplementary material for: Prediction of Oscillations in Glycolysis in Ethanol-Consuming Erythrocyte-Bioreactors
Source: Int J Mol Sci. 2023 Jun 14;24(12):10124. doi: 10.3390/ijms241210124 (PMC10298891; doi:10.3390/ijms241210124)
Supplement: Supplementary file 1 [file ijms-24-10124-s001.zip › Alc_article/eseek2.txt]

%A function finding minima and maxima in a numeric row
function [TMin,TMax,YMin,YMax] = eseek2 (x, df)
e=1e-6;%<-------------<<<<<<<
N=numel(x);
t=(1:1:N)';
TMin=NaN(size(x));
TMax=NaN(size(x));
YMin=NaN(size(x));
YMax=NaN(size(x));
kMin=1;
kMax=1;
for i=1:N
    t0=i;
    eflag=NaN;
    MASK_MIN=(x>(x(t0)+df));
    MASK_MAX=(x<(x(t0)-df));
    if (~sum(MASK_MIN))&&(~sum(MASK_MAX))
        continue
    else
        if sum(MASK_MAX)
            t1=max(t(MASK_MAX&(t<=t0)))+1;
            t2=min(t(MASK_MAX&(t>=t0)))-1;
            if numel(t1)&&numel(t2)&&(t1>=1)&&(t2<=N)
                if all(x(t1:t2)>=(x(t0)-df))&&(t0>=t1)&&(t0<=t2)&&(x(t0)==max(x(t1:t2)))
                    eflag=1;
                    MASK1=(t>=t1)&(t<=t2)&(abs(x-max(x(t1:t2)))<=e);
                    t00=mean(t(MASK1));
                    y00=mean(x(t(MASK1)));
                end
            end
        end
        if sum(MASK_MIN)
            t1=max(t(MASK_MIN&(t<=t0)))+1;
            t2=min(t(MASK_MIN&(t>=t0)))-1;
            if numel(t1)&&numel(t2)&&(t1>=1)&&(t2<=N)
                if all(x(t1:t2)<=(x(t0)+df))&&(t0>=t1)&&(t0<=t2)&&(x(t0)==min(x(t1:t2)))
                    eflag=-1;
                    MASK1=(t>=t1)&(t<=t2)&(abs(x-min(x(t1:t2)))<=e);
                    t00=mean(t(MASK1));
                    y00=mean(x(t(MASK1)));
                end
            end
        end
    end
    if ~isnan(eflag)
        if eflag==-1
            TMin(kMin)=floor(t00);
            YMin(kMin)=y00;
            kMin=kMin+1;
        elseif eflag==1
            TMax(kMax)=floor(t00);
            YMax(kMax)=y00;
            kMax=kMax+1;
        end
    end
end
TMin=TMin(~isnan(TMin));
TMax=TMax(~isnan(TMax));
YMin=YMin(~isnan(YMin));
YMax=YMax(~isnan(YMax));
[~,PosMin]=unique(TMin);
[~,PosMax]=unique(TMax);
TMin=TMin(PosMin);
TMax=TMax(PosMax);
YMin=YMin(PosMin);
YMax=YMax(PosMax);
