# Supplementary material for: Prediction of Oscillations in Glycolysis in Ethanol-Consuming Erythrocyte-Bioreactors
Source: Int J Mol Sci. 2023 Jun 14;24(12):10124. doi: 10.3390/ijms241210124 (PMC10298891; doi:10.3390/ijms241210124)
Supplement: Supplementary file 1 [file ijms-24-10124-s001.zip › Alc_article/Fig2script.txt]

param = [10;1;1];
[t1,y1] = solveGlyAlc_transp_a(60,30/60,30/60,0.07,param);
[t2,y2] = solveGlyAlc_transp_a(60,60/60,60/60,0.07,param);
[t3,y3] = solveGlyAlc_transp_a(60,90/60,90/60,0.07,param);

param = [5;1;1];
[t4,y4] = solveGlyAlc_transp_a(60,60/60,60/60,0.07,param);
param = [20;1;1];
[t5,y5] = solveGlyAlc_transp_a(60,60/60,60/60,0.07,param);
param = [10;1;1];
[t6,y6] = solveGlyAlc_transp_a(60,60/60,0,0.07,param);%aldh = 0
param = [10;1;0];
[t7,y7] = solveGlyAlc_transp_a(60,60/60,60/60,0.07,param);%aca=const=0
param = [30;1/2;1];
[t8,y8] = solveGlyAlc_transp_a(75,78/60,18/60,0.07,param);%exp

Xexp = [0 30; 3.21 30; 5.36 30; 16.07 27.89; 17.14 26; 23.57 25;...
    39.64 11; 47.14 9.62; 68.57 0];

subplot(3,2,1,'nextplot','add'),...
    plot(t1,y1(:,15),'linewidth',2)
plot(t2,y2(:,15),'linewidth',2)
plot(t3,y3(:,15),'linewidth',2)
xlabel('Time, h')
ylabel('[ETH], mM');
legend('Act = 30 mM/h','Act = 60 mM/h','Act = 90 mM/h')

subplot(3,2,2,'nextplot','add'),...
    plot(t4,y4(:,15),'linewidth',2)
plot(t2,y2(:,15),'linewidth',2)
plot(t5,y5(:,15),'linewidth',2)
xlabel('Time, h')
ylabel('[ETH], mM');

subplot(3,2,3,'nextplot','add'),...
    plot(t1,y1(:,13),'linewidth',2)
plot(t2,y2(:,13),'linewidth',2)
plot(t5,y5(:,13),'linewidth',2)
xlabel('Time, h')
ylabel('[NAD], mM');
legend('Act = 30 mM/h','Act = 60 mM/h','Act = 60 mM/h')

subplot(3,2,4,'nextplot','add'),...
    plot(t2,y2(:,15),'linewidth',2)
plot(t6,y6(:,15),'linewidth',2)
plot(t7,y7(:,15),'linewidth',2)
xlabel('Time, h')
ylabel('[ETH], mM');
legend('Aaldh = 60 mM/h','Aaldh = 0','[ACA] = 0')

subplot(3,2,5,'nextplot','add'),...
    plot(t1,y1(:,16),'linewidth',2)
plot(t2,y2(:,16),'linewidth',2)
plot(t5,y5(:,16),'linewidth',2)
xlabel('Time, h')
ylabel('[ACA], mM');
legend('Act = 30 mM/h','Act = 60 mM/h','Act = 60 mM/h')

subplot(3,2,6,'nextplot','add'),...
    plot(t8,y8(:,15),'linewidth',2)
scatter(Xexp(:,1),Xexp(:,2),30,'filled')
xlabel('Time, h')
ylabel('[ETH], mM');
legend('Theory','Experiment')
