# Supplementary material for: Prediction of Oscillations in Glycolysis in Ethanol-Consuming Erythrocyte-Bioreactors
Source: Int J Mol Sci. 2023 Jun 14;24(12):10124. doi: 10.3390/ijms241210124 (PMC10298891; doi:10.3390/ijms241210124)
Supplement: Supplementary file 1 [file ijms-24-10124-s001.zip › Alc_article/Fig3script.txt]

agrid = ((0:0.5:157)')/60;
ethgrid = (0:59)';
agrid1 = (2/3)*ones(size(ethgrid));

Sa = Alc_getsstate_act(agrid);
Se = Alc_getsstate_eth(ethgrid);
Va = Alc_sstateV_a(agrid,Sa);
Ve = Alc_sstateV_a(agrid1,Se,ethgrid);

subplot(1,2,1),...
    plot(agrid*60,Va(14,:),'linewidth',2)
xlabel('ADH and AlDH activity, mM/h');
ylabel('ADH reaction rate, mM/h');

subplot(1,2,2),...
    plot(ethgrid,Ve(14,:),'linewidth',2)
xlabel('[ETH], mM');
ylabel('ADH reaction rate, mM/h');
