# Supplementary material for: Prediction of Oscillations in Glycolysis in Ethanol-Consuming Erythrocyte-Bioreactors
Source: Int J Mol Sci. 2023 Jun 14;24(12):10124. doi: 10.3390/ijms241210124 (PMC10298891; doi:10.3390/ijms241210124)
Supplement: Supplementary file 1 [file ijms-24-10124-s001.zip › Alc_article/Fig4script.txt]

agrid = ((0:0.5:157)')/60;
NAD0 = 0.05;
P = 1.744;
agrid0 = 60*agrid;

Sa = Alc_getsstate_act(agrid);
Sa = Sa';
Sa(1,:) = Sa(2,:);

NADH = NAD0-Sa(:,13);
ATP = (3*Sa(:,14)+P-(6*P*Sa(:,14)+P^2-3*Sa(:,14).^2).^0.5)/6;
ADP=Sa(:,14)-2*ATP;
AMP=P-ATP-ADP;

subplot(3,2,1,'nextplot','add','YLim',[0 0.1]),...
    plot(agrid0(1:204),Sa(1:204,1),'color',[0 0 0],'linewidth',2)
plot(agrid0(205:end),Sa(205:end,1),'--','color',[0 0 0],'linewidth',2)
plot(agrid0(1:204),Sa(1:204,2),'color',[1 0 0],'linewidth',2)
plot(agrid0(205:end),Sa(205:end,2),'--','color',[1 0 0],'linewidth',2)
xlabel('ADH and AlDH activity, mM/h')
ylabel('Concentration, mM')
legend('[G6P]','[F6P]')

subplot(3,2,2,'nextplot','add'),...
    plot(agrid0(1:204),Sa(1:204,3)/500,'color',[0 0 0],'linewidth',2)
plot(agrid0(205:end),Sa(205:end,3)/500,'--','color',[0 0 0],'linewidth',2)
plot(agrid0(1:204),Sa(1:204,4),'color',[1 0 0],'linewidth',2)
plot(agrid0(205:end),Sa(205:end,4),'--','color',[1 0 0],'linewidth',2)
plot(agrid0(1:204),Sa(1:204,5),'color',[0 1 0],'linewidth',2)
plot(agrid0(205:end),Sa(205:end,5),'--','color',[0 1 0],'linewidth',2)
xlabel('ADH and AlDH activity, mM/h')
ylabel('Concentration, mM')
legend('[FDP]/500','[DAP]','GAP')

subplot(3,2,3,'nextplot','add'),...
    plot(agrid0(1:204),Sa(1:204,6)*1e4,'color',[0 0 0],'linewidth',2)
plot(agrid0(205:end),Sa(205:end,6)*1e4,'--','color',[0 0 0],'linewidth',2)
plot(agrid0(1:204),Sa(1:204,7),'color',[1 0 0],'linewidth',2)
plot(agrid0(205:end),Sa(205:end,7),'--','color',[1 0 0],'linewidth',2)
plot(agrid0(1:204),Sa(1:204,8)*50,'color',[0 1 0],'linewidth',2)
plot(agrid0(205:end),Sa(205:end,8)*50,'--','color',[0 1 0],'linewidth',2)
plot(agrid0(1:204),Sa(1:204,9)*1000,'color',[0 0 1],'linewidth',2)
plot(agrid0(205:end),Sa(205:end,9)*1000,'--','color',[0 0 1],'linewidth',2)
plot(agrid0(1:204),Sa(1:204,10)*100,'color',[0.5 0.5 0.5],'linewidth',2)
plot(agrid0(205:end),Sa(205:end,10)*100,'--','color',[0.5 0.5 0.5],...
    'linewidth',2)
xlabel('ADH and AlDH activity, mM/h')
ylabel('Concentration, mM')
legend('[1,3-DPG]*1e4','[2,3-DPG]','[3-PG]*50','[2-PG]*100','[PEP]*100')

subplot(3,2,4,'nextplot','add'),...
    plot(agrid0(1:204),Sa(1:204,11)*50,'color',[0 0 0],'linewidth',2)
plot(agrid0(205:end),Sa(205:end,11)*50,'--','color',[0 0 0],'linewidth',2)
plot(agrid0(1:204),Sa(1:204,12),'color',[1 0 0],'linewidth',2)
plot(agrid0(205:end),Sa(205:end,12),'--','color',[1 0 0],'linewidth',2)
plot(agrid0(1:204),Sa(1:204,15)*1000,'color',[0 1 0],'linewidth',2)
plot(agrid0(205:end),Sa(205:end,15)*1000,'--','color',[0 1 0],...
    'linewidth',2)
xlabel('ADH and AlDH activity, mM/h')
ylabel('Concentration, mM')
legend('[PYR]*50','[LAC]','[ACALD]*1e3')

subplot(3,2,5,'nextplot','add'),...
    plot(agrid0(1:204),Sa(1:204,13),'color',[0 0 0],'linewidth',2)
plot(agrid0(205:end),Sa(205:end,13),'--','color',[0 0 0],'linewidth',2)
plot(agrid0(1:204),NADH(1:204),'color',[1 0 0],'linewidth',2)
plot(agrid0(205:end),NADH(205:end),'--','color',[1 0 0],'linewidth',2)
xlabel('ADH and AlDH activity, mM/h')
ylabel('Concentration, mM')
legend('[NAD]','[NADH]')

subplot(3,2,6,'nextplot','add'),...
    plot(agrid0(1:204),ATP(1:204),'color',[0 0 0],'linewidth',2)
plot(agrid0(205:end),ATP(205:end),'--','color',[0 0 0],'linewidth',2)
plot(agrid0(1:204),ADP(1:204),'color',[1 0 0],'linewidth',2)
plot(agrid0(205:end),ADP(205:end),'--','color',[1 0 0],'linewidth',2)
plot(agrid0(1:204),AMP(1:204)*10,'color',[0 1 0],'linewidth',2)
plot(agrid0(205:end),AMP(205:end)*10,'--','color',[0 1 0],...
    'linewidth',2)
xlabel('ADH and AlDH activity, mM/h')
ylabel('Concentration, mM')
legend('[ATP]','[ADP]','[AMP]*10')
