# Supplementary material for: Prediction of Oscillations in Glycolysis in Ethanol-Consuming Erythrocyte-Bioreactors
Source: Int J Mol Sci. 2023 Jun 14;24(12):10124. doi: 10.3390/ijms241210124 (PMC10298891; doi:10.3390/ijms241210124)
Supplement: Supplementary file 1 [file ijms-24-10124-s001.zip › Alc_article/Fig5script.txt]

IC = [0.073 0.024 2.34 0.56 0.25 5.7e-4 3.52 0.034 7.9e-3 0.01...
    8.1e-3 1.74 0.03 3.17 10 5e-4 0];
[t,y] = solveGlyAlc_transp_a(500,102.5/60,102.5/60,0.07,[10 0 1],IC);
V = Alc_Vtime(y,102.5/60,0.07);

NAD0 = 0.05;
P = 1.744;

NADH = NAD0-y(:,13);
ATP = (3*y(:,14)+P-(6*P*y(:,14)+P^2-3*y(:,14).^2).^0.5)/6;
ADP=y(:,14)-2*ATP;
AMP=P-ATP-ADP;

subplot(3,2,1,'nextplot','add','XLim',[400 500]),...
    plot(t(252:end),y(252:end,1),'color',[0 0 0],'linewidth',2)
plot(t(252:end),y(252:end,2),'color',[1 0 0],'linewidth',2)
xlabel('Time, h')
ylabel('Concentration, mM')
legend('[G6P]','[F6P]')

subplot(3,2,2,'nextplot','add','XLim',[400 500]),...
    plot(t(252:end),y(252:end,3),'color',[0 0 0],'linewidth',2)
plot(t(252:end),y(252:end,4)*2,'color',[1 0 0],'linewidth',2)
plot(t(252:end),y(252:end,5)*2,'color',[0 1 0],'linewidth',2)
xlabel('Time, h')
ylabel('Concentration, mM')
legend('[FDP]','[DAP]*2','[GAP]*2')

subplot(3,2,3,'nextplot','add','XLim',[400 500]),...
    plot(t(252:end),y(252:end,6)*5e3,'color',[0 0 0],'linewidth',2)
plot(t(252:end),y(252:end,7),'color',[1 0 0],'linewidth',2)
plot(t(252:end),y(252:end,8)*50,'color',[0 1 0],'linewidth',2)
plot(t(252:end),y(252:end,9)*200,'color',[0 0 1],'linewidth',2)
plot(t(252:end),y(252:end,10)*200,'color',[0.5 0.5 0.5],'linewidth',2)
xlabel('Time, h')
ylabel('Concentration, mM')
legend('[1,3-DPG]*5e3','[2,3-DPG]','[3-PG]*50','[2-PG]*200','[PEP]*200')

subplot(3,2,4,'nextplot','add','XLim',[400 500]),...
    plot(t(252:end),ATP(252:end),'color',[0 0 0],'linewidth',2)
plot(t(252:end),ADP(252:end),'color',[1 0 0],'linewidth',2)
plot(t(252:end),AMP(252:end)*10,'color',[0 1 0],'linewidth',2)
xlabel('Time, h')
ylabel('Concentration, mM')
legend('[ATP]','[ADP]','[AMP]*10')

subplot(3,2,5,'nextplot','add','XLim',[400 500]),...
    plot(t(252:end),y(252:end,13),'color',[0 0 0],'linewidth',2)
plot(t(252:end),NADH(252:end),'color',[1 0 0],'linewidth',2)
plot(t(252:end),y(252:end,16)*50,'color',[0 1 0],'linewidth',2)
xlabel('Time, h')
ylabel('Concentration, mM')
legend('[NAD]','[NADH]','[ACALD]*50')

subplot(3,2,6,'nextplot','add','XLim',[400 500]),...
    plot(t(252:end),V(252:end,1),'color',[0 0 0],'linewidth',2)
plot(t(252:end),V(252:end,3),'color',[1 0 0],'linewidth',2)
plot(t(252:end),V(252:end,6),'color',[0 1 0],'linewidth',2)
plot(t(252:end),V(252:end,12),'color',[0 0 1],'linewidth',2)
plot(t(252:end),V(252:end,14),'color',[0.5 0.5 0.5],'linewidth',2)
xlabel('Time, h')
ylabel('Reaction rate, mM/h')
legend('Vhk','Vpfk','Vgapdh','Vpk','Vadh')
