# Supplementary material for: Prediction of Oscillations in Glycolysis in Ethanol-Consuming Erythrocyte-Bioreactors
Source: Int J Mol Sci. 2023 Jun 14;24(12):10124. doi: 10.3390/ijms241210124 (PMC10298891; doi:10.3390/ijms241210124)
Supplement: Supplementary file 1 [file ijms-24-10124-s001.zip › Alc_article/Fig6script.txt]

[agrid,T,A] = Alc_getoscch(150000,[101.5 108.3],0.07);

subplot(1,2,1),...
    plot(agrid,T,'linewidth',2)
xlabel('ADH and AlDH activity, mM/h')
ylabel('[FDP] osc. period, h')

subplot(1,2,2),...
    plot(agrid,A,'linewidth',2)
xlabel('ADH and AlDH activity, mM/h')
ylabel('[FDP] osc. amplitude, mM')
