# Supplementary material for: Prediction of Oscillations in Glycolysis in Ethanol-Consuming Erythrocyte-Bioreactors
Source: Int J Mol Sci. 2023 Jun 14;24(12):10124. doi: 10.3390/ijms241210124 (PMC10298891; doi:10.3390/ijms241210124)
Supplement: Supplementary file 1 [file ijms-24-10124-s001.zip › Alc_article/Fig7script.txt]

param = [10; 0; 1];
[t1,y1] = solveGlyAlc_transp_a(500,120/60,120/60,0.07,param);
[t2,y2] = solveGlyAlc_transp_a(500,150/60,150/60,0.07,param);
[t3,y3] = solveGlyAlc_transp_a(500,180/60,180/60,0.07,param);
[t4,y4] = solveGlyAlc_transp_a(500,240/60,240/60,0.07,param);

ATP1 = (3*y1(:,14)+P-(6*P*y1(:,14)+P^2-3*y1(:,14).^2).^0.5)/6;
ATP2 = (3*y2(:,14)+P-(6*P*y2(:,14)+P^2-3*y2(:,14).^2).^0.5)/6;
ATP3 = (3*y3(:,14)+P-(6*P*y3(:,14)+P^2-3*y3(:,14).^2).^0.5)/6;
ATP4 = (3*y4(:,14)+P-(6*P*y4(:,14)+P^2-3*y4(:,14).^2).^0.5)/6;

subplot(1,2,1,'nextplot','add'),...
    plot(t1,y1(:,3),'color',[0 0 0],'linewidth',2)
plot(t2,y2(:,3),'color',[1 0 0],'linewidth',2)
plot(t3,y3(:,3),'color',[0 1 0],'linewidth',2)
plot(t4,y4(:,3),'color',[0 0 1],'linewidth',2)
xlabel('Time, h')
ylabel('[FDP], mM')

subplot(1,2,2,'nextplot','add'),...
    plot(t1,ATP1,'color',[0 0 0],'linewidth',2)
plot(t2,ATP2,'color',[1 0 0],'linewidth',2)
plot(t3,ATP3,'color',[0 1 0],'linewidth',2)
plot(t4,ATP4,'color',[0 0 1],'linewidth',2)
xlabel('Time, h')
ylabel('[ATP], mM')
