# Supplementary material for: Prediction of Oscillations in Glycolysis in Ethanol-Consuming Erythrocyte-Bioreactors
Source: Int J Mol Sci. 2023 Jun 14;24(12):10124. doi: 10.3390/ijms241210124 (PMC10298891; doi:10.3390/ijms241210124)
Supplement: Supplementary file 1 [file ijms-24-10124-s001.zip › Alc_article/Fig8script.txt]

IC = [0.073 0.024 2.34 0.56 0.25 5.7e-4 3.52 0.034 7.9e-3 0.01...
    8.1e-3 1.74 0.03 3.17 10 5e-4 0];
[t,y] = solveGlyAlc_transp_a(500,102.5/60,102.5/60,0.07,[10 0 1],IC);
V = Alc_Vtime(y,102.5/60,0.07);

NAD0 = 0.05;
P = 1.744;

NADH = NAD0-y(:,13);
ATP = (3*y(:,14)+P-(6*P*y(:,14)+P^2-3*y(:,14).^2).^0.5)/6;
ADP=y(:,14)-2*ATP;
AMP=P-ATP-ADP;

subplot(2,1,1,'nextplot','add'),...
    plot(t,y(:,5)*3,'color',[0 0 0],'linewidth',2)
plot(t,ATP,'color',[1 0 0],'linewidth',2)
plot(t,AMP*10,'color',[0 1 0],'linewidth',2)

subplot(2,1,2,'nextplot','add'),...
    plot(t,V(:,3)*2,'color',[0 0 0],'linewidth',2)
plot(t,V(:,6),'color',[1 0 0],'linewidth',2)
