# Supplementary material for: Prediction of Oscillations in Glycolysis in Ethanol-Consuming Erythrocyte-Bioreactors
Source: Int J Mol Sci. 2023 Jun 14;24(12):10124. doi: 10.3390/ijms241210124 (PMC10298891; doi:10.3390/ijms241210124)
Supplement: Supplementary file 1 [file ijms-24-10124-s001.zip › Alc_article/GlyAlc_getV.txt]

%A function for calculation of metabolic reaction rates
function s=GlyAlc_getV(t,x,acoef,pyrext)

%Z=2ATP+ADP
s=zeros(17,1);
%------------------Kinetic constants of enzymatic reactions--------
Ahk=12; %Hexokinase
Khk1=1;
Khk2=5.5*10^(-3);

Apgi=360; %Glucose phosphate isomerase
Kpgi1=3;
Kpgi2=0.3;
Kpgi3=0.2;

Apfk=380; %Phosphofructokinase
Kpfk1=0.1;
Kpfk2=2;
Kpfk3=0.01;
Kpfk4=0.195;
Kpfk5=3.7*10^(-4);

Aald=76; %Aldolase
Kald1=2*10^(-4);
Kald2=1.2*10^(-5);
Kald3=0.01;
Kald4=0.032;
Kald5=2.1*10^(-3);
Kald6=2;
Kald7=0.065;

Atpi=19500; %Triosophosphate isomeraseà
Ktpi1=0.82;
Ktpi2=0.45;
Ktpi3=0.43;

Agapd=690; %Glyceraldehyde phosohate dehydrogenase
Kgapd1=0.13;
Kgapd2=0.13;
Kgapd3=3.4;
Kgapd4=0.136;
Kgapd5=0.013;
Kgapd6=2*10^(-3);

Apgk=2115; %Phosphoglycerate kinase
Kpgk1=2.2*10^(-3);
Kpgk2=0.14;
Kpgk3=380;
Kpgk4=0.3;
Kpgk5=0.27;
Kpgk6=1.4;
Kpgk7=0.4;

Adpgm=3892; %Biphosphoglycerate mutase
Kdpgm1=0.04;
Kdpgm2=0.013;

Adpgp=0.65; %Biphosphoglycerate phosphatase
Kdpgp1=0.02;
Kdpgp2=6*10^(-3);

Apgm=1100; %Phosphoglycerate mutase
Kpgm1=0.27;
Kpgm2=0.24;
Kpgm3=0.02;

Aeno=120; %Enolase
Keno1=0.056;
Keno2=6.7;
Keno3=2*10^(-3);

Apk=120; %Pyruvate kinase
Kpk1=0.05;
Kpk2=0.42;
Kpk3=0.35;

Ald=550; %Lactate dehydrogenase
Kld1=0.022;
Kld2=7*10^(-3);
Kld3=426;
Kld4=0.14;
Kld5=380;
Kld6=0.1;
Kld7=170;

Aatp=1.6; %NaK-ATPase
Katp=1;

AatpNa=0.045; %Other ATPases

Aalc=60; %Alcohol dehydrogenase
alcKeq=2e-4;
alcKmNAD=7.4e-2;
alcKiNAD=0.61;
alcKmeth=13;
alcKieth=0.43;
alcKmaa=0.78;
alcKiaa=0.67;
alcKmNADH=0.11;
alcKiNADH=1.8e-2;

Aaldh=60; %Acetaldehyde dehydrogenase
aldhKmNAD=2e-2;
aldhKmaa=9e-3;
aldhKiNAD=7e-2;
aldhKiNADH=0.1;

APyr = 120; %Òðàíñïîðò ïèðóâàòà
Kmpyr = 1.9;
Kilac = 11;

ALac = 120;
Kmlac = 9;
Kipyr = 1.6;
%------------------/Kinetic constants of enzymatic reactions------------

%----------------Membrane transport and external concentrations------------
TrPyr=63.5;
TrLac=12.8;

PyrExt=pyrext;
LacExt=1.2;
%----------------/Membrane transport and external concentrations-----------

P=1.744; %P=ATP+ADP+AMP
NAD0=0.05; %NAD0=NAD+NADH
Pi=1;
Na = 9.921;

ATP = (3*x(14)+P-(6*P*x(14)+P^2-3*x(14)^2)^0.5)/6;
ADP=x(14)-2*ATP;
AMP=P-ATP-ADP;
%------------------------------Glycolysis--------------------
%Hexokinase:
Vhk=Ahk*(ATP/Khk1/(1+ATP/Khk1+x(1)/Khk2));

%Glucose-6-phosphate isomerase:
Vpgi=Apgi*((x(1)-x(2)*Kpgi1)/Kpgi2/(1+x(1)/Kpgi2+x(2)/Kpgi3));

%Phosphofructokinase:
A1=1.1*ATP*x(2)/(Kpfk2+ATP)/(Kpfk1+x(2));
A2=1/(1+AMP/Kpfk3)+2*AMP/...
    (Kpfk3+AMP);
A3=1+(10^8)*((1+ATP/Kpfk4)^4/(1+AMP/Kpfk3)^4/...
    (1+x(2)/Kpfk5)^4);
Vpfk=Apfk*A1*A2/A3;

%Aldolase:
Vald=Aald*(x(3)/Kald1-x(4)*x(5)/Kald2)/(1+x(3)/Kald3+x(4)/Kald4+x(5)/...
    Kald5+x(3)*x(4)/Kald3/Kald4+x(4)*x(4)/Kald4/Kald6+x(4)*x(5)/Kald4/Kald7);

%Triosophosphate isomerase:
Vtpi=Atpi*(x(4)-x(5)/Ktpi2)/Ktpi1/(1+x(4)/Ktpi1+x(5)/Ktpi3);

%Glyceraldehyde phosphate dehydrogenase:
Vgapd=Agapd*(x(5)*x(13)*Pi-x(6)*(NAD0-x(13))/Kgapd4)/Kgapd1/Kgapd2/...
    Kgapd3/1.29/(1+x(5)/Kgapd1+x(6)/Kgapd5)/(1+x(13)/...
    Kgapd2+(NAD0-x(13))/Kgapd6);

%Phosphoglycerate kinase:
B1=(Kpgk4+ADP+Kpgk4*ATP/Kpgk5)/Kpgk2;
B2=(Kpgk7+ATP+Kpgk7*AMP/Kpgk2)/Kpgk5;
Vpgk=Apgk*(x(6)*ADP-x(8)*ATP/Kpgk3)/...
    Kpgk1/Kpgk2/(1+ATP/Kpgk5+(ADP/...
    Kpgk2+B1*x(6)/Kpgk1+B2*x(8)/Kpgk6));

%Biphosphoglycerte mutase:
Vdpgm=Adpgm*x(6)/(Kdpgm1+Kdpgm2*x(6)+x(7));

%Biphosphoglycerate phosphatase:
Vdpgp=Adpgp*x(7)/(x(7)+Kdpgp1*(1+(x(9)+x(8))/Kdpgp2));

%Phospyoglycerate mutase:
Vpgm=Apgm*(x(8)-x(9)/Kpgm2)/Kpgm1/(1+x(8)/Kpgm1+x(9)/Kpgm3);

%Enolase:
Veno=Aeno*(x(9)-x(10)/Keno2)/Keno1/(1+x(9)/Keno1+x(10)/Keno3);

%Pyruvate kinase:
Vpk=Apk*x(10)*ADP/Kpk1/Kpk2/(1+ATP/Kpk3+...
    ADP/Kpk2+x(10)/Kpk1+x(10)*ADP...
    /Kpk1/Kpk2);

%Lactate dehydrogenase:
C=x(13)*Kld7+x(12)*Kld6+x(13)*x(12)+x(11)*x(13)*Kld7/Kld1;
D=((NAD0-x(13))*Kld4+x(11)*(NAD0-x(13))+x(12)*(NAD0-x(13))*Kld4/Kld5)/...
    Kld1/Kld2;
Vld=Ald*(x(11)*(NAD0-x(13))-x(12)*x(13)/Kld3)/Kld1/Kld2/(1+x(11)/...
    Kld1+D+C/Kld5/Kld6);
%-----------------------------------/Glycolysis-------------------------

%------------------------Ethanol-consuming pathway-------------------
%Alcohol dehydrogenase
Valc=acoef*Aalc*(x(13)*x(15)-x(16)*(NAD0-x(13))/alcKeq)/(alcKiNAD*alcKmeth+...
    alcKmeth*x(13)+alcKmNAD*x(15)+x(13)*x(15)+alcKiNAD*alcKmeth*(NAD0-x(13))...
    /alcKiNADH+alcKiNAD*alcKmeth*alcKmNADH*x(16)/alcKmaa/alcKiNADH+...
    alcKiNAD*alcKmeth*x(16)*(NAD0-x(13))/alcKmaa/alcKiNADH+...
    alcKmeth*alcKmNADH*x(13)*x(16)/alcKmaa/alcKiNADH+...
    alcKmNAD*x(15)*(NAD0-x(13))/alcKiNADH+x(13)*x(15)*x(16)/alcKiaa+...
    alcKiNAD*alcKmeth*x(15)*x(16)*(NAD0-x(13))/alcKmaa/alcKiNADH/alcKieth);

%Acetaldehyde dehydrogenase
Valdh=acoef*Aaldh*x(13)*x(16)/(x(13)*x(16)+x(13)*aldhKmaa+(x(16)*aldhKmNAD+...
    aldhKiNAD*aldhKmaa)*(1+(NAD0-x(13))/aldhKiNADH));
%------------------------/Ethanol-consuming pathway--------------------

%-------------------Energy consumption and membrane transport--------------
%All the energy-consuming processes apart from NaK-ATPase:
Vatp=Aatp*ATP/(ATP+Katp);

%NaK-ATPase:
VatpNa=AatpNa*Na*ATP;

%Pyruvate transport:
VtrPYR = APyr*(x(11)-PyrExt)/(x(11)+PyrExt+Kmpyr*(1+x(12)/Kilac+...
    LacExt/Kilac));

%Lactate transport:
VtrLAC = ALac*(x(12)-LacExt)/(x(12)+LacExt+Kmlac*(1+x(11)/Kipyr...
    +PyrExt/Kipyr));
%------------------/Energy consumption and membrane transport--------------

s(1)=Vhk;
s(2)=Vpgi;
s(3)=Vpfk;
s(4)=Vald;
s(5)=Vtpi;
s(6)=Vgapd;
s(7)=Vpgk;
s(8)=Vdpgm;
s(9)=Vdpgp;
s(10)=Vpgm;
s(11)=Veno;
s(12)=Vpk;
s(13)=Vld;
s(14)=Valc;
s(15)=Valdh;
s(16)=Vatp;
s(17)=VatpNa;

end
