# Supplementary material for: Prediction of Oscillations in Glycolysis in Ethanol-Consuming Erythrocyte-Bioreactors
Source: Int J Mol Sci. 2023 Jun 14;24(12):10124. doi: 10.3390/ijms241210124 (PMC10298891; doi:10.3390/ijms241210124)
Supplement: Supplementary file 1 [file ijms-24-10124-s001.zip › Alc_article/Readme.txt]

rhsGlyAlc_transp_a - a function describing the system of ODE used in the model that passes a column of instant metabolic concentrations
to an ODE solver (through the solveGlyAlc_transp_a function)

solveGlyAlc_transp_a - main function that returns a solution of the model ODE system. Example of call of this function from the MATLAB
command line: [t,y] = solveGlyAlc_transp_a(t,aalc,aaldh,pyrcoef,param,IC), where t is a time period in hours, aalc - ADH activity in
IU/ml of pure RBCs, aaldh is the same for AlDH activity, pyrcoef is a pyruvate concentration in the external media in mM, param is a set
of 3 parameters defining a mode of modelled metabolic system (the 1st one is blood ethanol concentration, the 2nd and 3rd ones are
multipliers for the right-hand sides of ODE for ethanol and acetaldehyde concentrations respectively), IC - a column of initial conditions

GlyAlc_getV - a function calculating instant metabolic reactions rates by instant metabolite concentrations

Alc_system - a function describing the system of algebraic equations used by fsolve function

Alc_getsstate_act - a function calculating the steady-state metabolite concentrations at different ethanol-consuming enzymes activities

Alc_getsstate_eth - a function calculating the steady-state metabolite concentrations at different constant ethanol concentrations

Alc_sstateV_a - a function calculating steady-state metabolic reactions rates by steady-state metabolite concentrations

Alc_Vtime - a function calculating the metabolic reactions rates time dependences by metabolite concentrations time dependences

essek2 - a function finding maxima and minima of a numeric row

Fig2script ... Fig8script - scripts drawing the figures from the article
