# Supplementary material for: Prediction of Oscillations in Glycolysis in Ethanol-Consuming Erythrocyte-Bioreactors
Source: Int J Mol Sci. 2023 Jun 14;24(12):10124. doi: 10.3390/ijms241210124 (PMC10298891; doi:10.3390/ijms241210124)
Supplement: Supplementary file 1 [file ijms-24-10124-s001.zip › Alc_article/rhsGlyAlc_transp_a.txt]

%Input: t,x - variables transferred from the ode15s function;
%x - a column of metabolites concentration, initial conditions are
%transferred from solveGlyGdAat() function;
%aalc - ADH activity in IU/ml, aaldh - AlDH activity in IU/ml;
%pyrcoef - pyruvate concentration in the exterbal media; param - a column
%3 numbers, the first one is ethanol initial concentration; the second one
%is a multiplier of right-hand side of equation for ethanol (0 by default),
%the third one is a multiplier of right-hand side of equation for
%acetaldehyde (1 by default)
%Output: a column of instant concentrations (for the ode15s function).

%Z=2ATP+ADP
function s = rhsGlyAlc_transp_a(t,x,aalc,aaldh,pyrcoef,param)

s=zeros(17,1);
P=1.744; %P=ATP+ADP+AMP
Pi=1;

G6P = x(1);
F6P = x(2);
FDP = x(3);
DAP = x(4);
GAP = x(5);
DPG13 = x(6);
DPG23 = x(7);
PG3 = x(8);
PG2 = x(9);
PEP = x(10);
PYR = x(11);
LAC = x(12);
NAD = x(13);
ATP = (3*x(14)+P-(6*P*x(14)+P^2-3*x(14)^2)^0.5)/6;
ADP=x(14)-2*ATP;
AMP=P-ATP-ADP;
ETH = x(15);
ACA = x(16);


% A is in mM/h, K is in mM
%------------------Kinetic constants of enzymatic reactions---------------
Ahk=12; %Hexokinase
Khk1=1;
Khk2=5.5*10^(-3);

Apgi=360; %Glucose phosphate isomerase
Kpgi1=3;
Kpgi2=0.3;
Kpgi3=0.2;

Apfk=380; %Phosphofructokinase
Kpfk1=0.1;
Kpfk2=2;
Kpfk3=0.01;
Kpfk4=0.195;
Kpfk5=3.7*10^(-4);

Aald=76; %Aldolase
Kald1=2*10^(-4);
Kald2=1.2*10^(-5);
Kald3=0.01;
Kald4=0.032;
Kald5=2.1*10^(-3);
Kald6=2;
Kald7=0.065;

Atpi=19500; %Triosophosphate isomerase
Ktpi1=0.82;
Ktpi2=0.45;
Ktpi3=0.43;

Agapd=690; %Glyceraldehyde phosohate dehydrogenase
Kgapd1=0.13;
Kgapd2=0.13;
Kgapd3=3.4;
Kgapd4=0.136;
Kgapd5=0.013;
Kgapd6=2*10^(-3);

Apgk = 2115; %Phosphoglycerate kinase
Kpgk1=2.2*10^(-3);
Kpgk2=0.14;
Kpgk3=380;
Kpgk4=0.3;
Kpgk5=0.27;
Kpgk6=1.4;
Kpgk7=0.4;

Adpgm=3892; %Biphosphoglycerate mutase
Kdpgm1=0.04;
Kdpgm2=0.013;

Adpgp=0.65; %Biphosphoglycerate phosphatase
Kdpgp1=0.02;
Kdpgp2=6*10^(-3);

Apgm=1100; %Phosphoglycerate mutase
Kpgm1=0.27;
Kpgm2=0.24;
Kpgm3=0.02;

Aeno=120; %Enolase
Keno1=0.056;
Keno2=6.7;
Keno3=2e-3;

Apk=120; %Pyruvate kinase
Kpk1=0.05;
Kpk2=0.42;
Kpk3=0.35;

Ald=550; %Lactate dehydrogenase
Kld1=0.022;
Kld2=7*10^(-3);
Kld3=426;
Kld4=0.14;
Kld5=380;
Kld6=0.1;
Kld7=170;

Aatp=1.6; %NaK-ATPase
Katp=1;

AatpNa=0.045; %Other ATPases

Aalc=60; %Alcohol dehydrogenase
alcKeq=2e-4;
alcKmNAD=7.4e-2;
alcKiNAD=0.61;
alcKmeth=13;
alcKieth=0.43;
alcKmaa=0.78;
alcKiaa=0.67;
alcKmNADH=0.11;
alcKiNADH=1.8e-2;

Aaldh=60; %Acetaldehyde dehydrogenase
aldhKmNAD=2e-2;
aldhKmaa=9e-3;
aldhKiNAD=7e-2;
aldhKiNADH=0.1;
%------------------/Kinetic constants of enzymatic reactions---------------

%-------------------Membrane transport and external concentrations---------
APyr = 120; %Pyruvate transport
Kmpyr = 1.9;
Kilac = 11;

ALac = 120; %Lactate transport
Kmlac = 9;
Kipyr = 1.6;

PyrExt=pyrcoef;
LacExt=1.2;
%----------------/Membrane transport and external concentrations-----------

NAD0=0.05; %NAD0=NAD+NADH
Na = 9.921;

%------------------------------Glycolysis--------------------
%Hexokinase:
Vhk=Ahk*(ATP/Khk1/(1+ATP/Khk1+G6P/Khk2));

%Glucose-6-phosphate isomerase:
Vpgi=Apgi*((G6P-F6P*Kpgi1)/Kpgi2/(1+G6P/Kpgi2+F6P/Kpgi3));

%Phosphofructokinase:
A1=1.1*ATP*F6P/(Kpfk2+ATP)/(Kpfk1+F6P);
A2=1/(1+AMP/Kpfk3)+2*AMP/...
    (Kpfk3+AMP);
A3=1+(10^8)*((1+ATP/Kpfk4)^4/(1+AMP/Kpfk3)^4/...
    (1+F6P/Kpfk5)^4);
Vpfk=Apfk*A1*A2/A3;

%Aldolase:
Vald=Aald*(FDP/Kald1-DAP*GAP/Kald2)/(1+FDP/Kald3+DAP/Kald4+GAP/...
    Kald5+FDP*DAP/Kald3/Kald4+DAP*DAP/Kald4/Kald6+DAP*GAP/Kald4/Kald7);

%Triosophosphate isomerase:
Vtpi=Atpi*(DAP-GAP/Ktpi2)/Ktpi1/(1+DAP/Ktpi1+GAP/Ktpi3);

%Glyceraldehyde phosphate dehydrogenase:
Vgapd=Agapd*(GAP*NAD*Pi-DPG13*(NAD0-NAD)/Kgapd4)/Kgapd1/Kgapd2/...
    Kgapd3/1.29/(1+GAP/Kgapd1+DPG13/Kgapd5)/(1+NAD/...
    Kgapd2+(NAD0-NAD)/Kgapd6);

%Phosphoglycerate kinase:
B1=(Kpgk4+ADP+Kpgk4*ATP/Kpgk5)/Kpgk2;
B2=(Kpgk7+ATP+Kpgk7*AMP/Kpgk2)/Kpgk5;
Vpgk=Apgk*(DPG13*ADP-PG3*ATP/Kpgk3)/...
    Kpgk1/Kpgk2/(1+ATP/Kpgk5+(ADP/...
    Kpgk2+B1*DPG13/Kpgk1+B2*PG3/Kpgk6));

%Biphosphoglycerte mutase:
Vdpgm=Adpgm*DPG13/(Kdpgm1+Kdpgm2*DPG13+DPG23);

%Biphosphoglycerate phosphatase:
Vdpgp=Adpgp*DPG23/(DPG23+Kdpgp1*(1+(PG2+PG3)/Kdpgp2));

%Phospyoglycerate mutase:
Vpgm=Apgm*(PG3-PG2/Kpgm2)/Kpgm1/(1+PG3/Kpgm1+PG2/Kpgm3);

%Enolase:
Veno=Aeno*(PG2-PEP/Keno2)/Keno1/(1+PG2/Keno1+PEP/Keno3);

%Pyruvate kinase:
Vpk=Apk*PEP*ADP/Kpk1/Kpk2/(1+ATP/Kpk3+...
    ADP/Kpk2+PEP/Kpk1+PEP*ADP...
    /Kpk1/Kpk2);

%Lactate dehydrogenase:
C=NAD*Kld7+LAC*Kld6+NAD*LAC+PYR*NAD*Kld7/Kld1;
D=((NAD0-NAD)*Kld4+PYR*(NAD0-NAD)+LAC*(NAD0-NAD)*Kld4/Kld5)/...
    Kld1/Kld2;
Vld=Ald*(PYR*(NAD0-NAD)-LAC*NAD/Kld3)/Kld1/Kld2/(1+PYR/...
    Kld1+D+C/Kld5/Kld6);
%-----------------------------------/Glycolysis-------------------------

%------------------------Ethanol-consuming pathway-------------------
%Alcohol dehydrogenase
Valc=aalc*Aalc*(NAD*ETH-ACA*(NAD0-NAD)/alcKeq)/(alcKiNAD*alcKmeth+...
    alcKmeth*NAD+alcKmNAD*ETH+NAD*ETH+alcKiNAD*alcKmeth*(NAD0-NAD)...
    /alcKiNADH+alcKiNAD*alcKmeth*alcKmNADH*ACA/alcKmaa/alcKiNADH+...
    alcKiNAD*alcKmeth*ACA*(NAD0-NAD)/alcKmaa/alcKiNADH+...
    alcKmeth*alcKmNADH*NAD*ACA/alcKmaa/alcKiNADH+...
    alcKmNAD*ETH*(NAD0-NAD)/alcKiNADH+NAD*ETH*ACA/alcKiaa+...
    alcKiNAD*alcKmeth*ETH*ACA*(NAD0-NAD)/alcKmaa/alcKiNADH/alcKieth);

%Acetaldehyde dehydrogenase
Valdh=aaldh*Aaldh*NAD*ACA/(NAD*ACA+NAD*aldhKmaa+(ACA*aldhKmNAD+...
    aldhKiNAD*aldhKmaa)*(1+(NAD0-NAD)/aldhKiNADH));
%------------------------/Ethanol-consuming pathway--------------------

%----------------------Energy consumption and membrane transport-----------
%All the energy-consuming processes apart from NaK-ATPase:
Vatp=Aatp*ATP/(ATP+Katp);

%NaK-ATPase:
VatpNa=AatpNa*Na*ATP;

%Pyruvate transport:
VtrPYR = APyr*(PYR-PyrExt)/(PYR+PyrExt+Kmpyr*(1+LAC/Kilac+...
    LacExt/Kilac));

%Lactate transport:
VtrLAC = ALac*(LAC-LacExt)/(LAC+LacExt+Kmlac*(1+PYR/Kipyr...
    +PyrExt/Kipyr));

%---------------------/Energy consumption and membrane transport-----------


s(1)=Vhk-Vpgi;
s(2)=Vpgi-Vpfk;
s(3)=Vpfk-Vald;
s(4)=Vald-Vtpi;
s(5)=Vald+Vtpi-Vgapd;
s(6)=Vgapd-Vpgk-Vdpgm;
s(7)=Vdpgm-Vdpgp;
s(8)=Vpgk+Vdpgp-Vpgm;
s(9)=Vpgm-Veno;
s(10)=Veno-Vpk;
s(11)=Vpk-Vld-VtrPYR;
s(12)=Vld-VtrLAC;
s(13)=Vld-Vgapd-Valc-Valdh;
s(14)=Vpgk+Vpk-Vhk-Vpfk-Vatp-VatpNa;
s(15)=-0.5*Valc*param(2);
s(16)=(Valc-Valdh)*param(3);
s(17)=Valc;

end
